# Supplementary material for: A selective approach to stemming for minimizing the risk of failure in information retrieval systems
Source: PeerJ Comput Sci. 2023 Jan 10;9:e1175. doi: 10.7717/peerj-cs.1175 (PMC10280253; doi:10.7717/peerj-cs.1175)
Supplement: Supplemental Information 1 — Each data contains feature values and performance scores of the stemmers for the queries [file peerj-cs-09-1175-s001.zip]

Archive with 9 entries (8 files):
- ExpData/
- ExpData/CW09BExpData.mat
- ExpData/WSJExpData.mat
- ExpData/CW12BExpData.mat
- ExpData/NTCIRExpData.mat
- ExpData/GOV2ExpData.mat
- ExpData/MQ07ExpData.mat
- ExpData/MQ08ExpData.mat
- ExpData/MQ09ExpData.mat
